# Supplementary material for: Enhancing Thin Film Properties of Chitosan–Collagen Biocomposites Through Potassium Silicate and Tannic Acid Integration
Source: Polymers (Basel). 2025 Feb 25;17(5):608. doi: 10.3390/polym17050608 (PMC11902633; doi:10.3390/polym17050608)
Supplement: Supplementary file 1 [file polymers-17-00608-s001.zip]

Archive with 1 entries (1 files):
- polymers-3473962-supplementary.pdf
